# Supplementary material for: Tuning the Mammalian Circadian Clock: Robust Synergy of Two Loops
Source: PLoS Comput Biol. 2011 Dec 15;7(12):e1002309. doi: 10.1371/journal.pcbi.1002309 (PMC3240597; doi:10.1371/journal.pcbi.1002309)
Supplement: Table S1 — Robustness analysis. (XLS) [file pcbi.1002309.s005.xls]

## Sheet: Sheet1
Table S1 - Robustness analysis
Parameter	-0.1	DT%	0.1	DT%
	Tnew		Tnew
dx1	23.7049	0.872098	23.3664	-0.568686
dx2	23.7354	1.00173	23.3084	-0.815526
dx3	23.5817	0.347681	23.4413	-0.24963
dx5	23.5278	0.118304	23.2052	-1.25441
dx6	23.7847	1.21166	23.1473	-1.5007
dx7	23.5196	0.0834637	23.4801	-0.0848167
dy1	23.7211	0.940848	23.6	0.425532
dy2	23.4912	-0.0375037	23.6	0.425532
dy3	23.6096	0.46628	23.4	-0.425532
dy4	23.7954	1.25716	23	-2.12766
dy5	23.8561	1.51512	23.5	0
dz1	23.4947	-0.0224938	23.5028	0.0117965
dz2	23.4953	-0.01983	23.5054	0.0228743
dz3	23.5197	0.0839711	23.4847	-0.0652827
dz4	23.5524	0.223162	23.4632	-0.156611
dz5	23.509	0.0383493	23.4963	-0.0158556
dz6	23.6007	0.428396	23.3871	-0.480572
dz7	23.7117	0.901019	23.2477	-1.07357
dz8	23.9159	1.76973	23.0984	-1.70902
kfx1	23.5869	0.369963	23.4271	-0.310346
kdx1	23.502	0.00849858	23.4983	-0.00739926
kfz4	23.5093	0.0396178	23.4915	-0.0360661
kfz5	23.5079	0.0336561	23.4925	-0.0320917
kdz5	23.492	-0.0339098	23.5075	0.0317111
kdz4	23.5067	0.0286246	23.4946	-0.0229166
kphz2	23.5186	0.0791087	23.4828	-0.073147
kdphz3	23.4996	-0.00186039	23.5004	0.00164898
V1max	23.9	1.70213	23.6	0.425532
V2max	23.6	0.425532	23.6	0.425532
V3max	23.8	1.2766	23.6	0.425532
V4max	23.2	-1.2766	23.8	1.2766
V5max	23.4	-0.425532	24.8	5.53191
kt1	23.4107	-0.379899	23.7134	0.908291
kt2	23.4379	-0.264217	23.5336	0.143038
kt3	24.072	2.43406	23.2095	-1.23606
kt4	23.4811	-0.0803772	23.5311	0.132299
kt5	23.6665	0.708638	23.2607	-1.01843
ki1	23.6951	0.830028	23.0745	-1.81075
ki2	23.7241	0.953829	23.4031	-0.412329
ki21	23.5221	0.0942455	23.4827	-0.0736121
ki3	23.4814	-0.079151	23.5219	0.0933576
ki4	AR	AR	AR	AR
ki5	23.4849	-0.0641411	23.4187	-0.345778
kp1	23.8	1.2766	23.3486	-0.644412
kp2	23.6	0.425532	23.4614	-0.164095
kp3	23.6	0.425532	23.5218	0.0926811
kp4	23.3	-0.851064	23.654	0.655321
kp5	23.3	-0.851064	23.6743	0.741618
kiz4	23.5837	0.356137	23.4168	-0.353896
kiz5	23.6132	0.481586	23.3999	-0.426155
kiz6	23.5979	0.416515	23.4137	-0.36713
kiz7	23.3348	-0.702888	23.5962	0.409285
kiz8	23.3131	-0.795357	23.6241	0.528012
kex2	23.5423	0.179866	23.4597	-0.171409
kex3	23.5036	0.0152636	23.4971	-0.0122616
a	23.5969	0.412456	23.4183	-0.347554
d	23.5555	0.236354	23.4579	-0.179316
g	23.2127	-1.2227	23.7878	1.22477
h	23.2348	-1.12832	23.6512	0.643525
i	23.2996	-0.852776	23.6474	0.627077
b	23.4192	-0.34396	23.7589	1.10181
c	23.7152	0.915944	23.2459	-1.08122
e	23.4623	-0.160501	23.5352	0.149846
f	23.4407	-0.252505	23.591	0.387341
f1	23.5072	0.0304427	23.4936	-0.0270602
v	23.2447	-1.08651	23.6599	0.680225
w	23.4354	-0.275084	23.5529	0.225276
p	23.512	0.0511183	23.4908	-0.0392372
q	AR	AR	AR	AR
n	23.6128	0.480191	23.3936	-0.452962
m	23.09	-1.74487	23.8552	1.51165
Twt, wild type period (Twt=23,5); -10%, 10%decrease in the parameter value; 10%, 10% increase in the parameter value; Tnew, new value for T after the perturbation; DT%, variation of the new period to the wild type value; AR, loss of oscillations
